# Supplementary material for: Bacteria and Soil Enzymes Supporting the Valorization of Forested Soils
Source: Materials (Basel). 2022 May 4;15(9):3287. doi: 10.3390/ma15093287 (PMC9102912; doi:10.3390/ma15093287)
Supplement: Supplementary file 1 [file materials-15-03287-s001.zip]

Archive with 1 entries (1 files):
- materials-1671846-supplementary.pdf
